# Supplementary material for: Preclinical Studies with Glioblastoma Brain Organoid Co-Cultures Show Efficient 5-ALA Photodynamic Therapy
Source: Cells. 2023 Apr 10;12(8):1125. doi: 10.3390/cells12081125 (PMC10137158; doi:10.3390/cells12081125)
Supplement: Supplementary file 1 [file cells-12-01125-s001.zip]

Archive with 3 entries (3 files):
- cells-2286384-supplementary.pdf
- Supplementary Video S1 GFP-GIC7.mp4
- Supplementary Video S2 GFP-PG88.mp4
